# Supplementary material for: Survival Prediction of Children Undergoing Hematopoietic Stem Cell Transplantation Using Different Machine Learning Classifiers by Performing Chi-Square Test and Hyperparameter Optimization: A Retrospective Analysis
Source: Comput Math Methods Med. 2022 Sep 25;2022:9391136. doi: 10.1155/2022/9391136 (PMC9527434; doi:10.1155/2022/9391136)
Supplement: Supplementary Materials — The attributes of the dataset are listed in Appendix I, and the summary of the Chi-square test results on the preprocessed dataset is shown in Appendix II. [file 9391136.f1.zip]

Archive with 2 entries (2 files):
- APPENDIX-I.docx
- APPENDIX-II.docx
